# Supplementary material for: Healthy Lifestyle Is Associated with Reduced Mortality in Patients with Non-Alcoholic Fatty Liver Disease
Source: Nutrients. 2022 Sep 14;14(18):3785. doi: 10.3390/nu14183785 (PMC9506586; doi:10.3390/nu14183785)
Supplement: Supplementary file 1 [file nutrients-14-03785-s001.zip]

Archive with 1 entries (1 files):
- nutrients-1841923-supplementary.pdf
